# Supplementary material for: Design, Synthesis, and Herbicidal Activity of Novel Dihydrochalcones Derived from Flavokawains and Their Analogs
Source: Molecules. 2026 May 9;31(10):1587. doi: 10.3390/molecules31101587 (PMC13210083; doi:10.3390/molecules31101587)
Supplement: Supplementary file 1 [file molecules-31-01587-s001.zip]

Archive with 1 entries (1 files):
- molecules-4195415-supplementary.pdf
